# Supplementary material for: Epistasis among Drosophila persimilis Factors Conferring Hybrid Male Sterility with D. pseudoobscura bogotana
Source: PLoS One. 2010 Oct 27;5(10):e15377. doi: 10.1371/journal.pone.0015377 (PMC2965152; doi:10.1371/journal.pone.0015377)
Supplement: Table S1 — Raw data from sterility assays and microsatellite primer sequences used for genotyping. (XLS) [file pone.0015377.s001.xls]

## Sheet: Sheet1
Q2
	Q2/Q3/Q4	Q3/Q4
Fertile	11	39
Sterile	19	0
Rec 1
	Rec1/Q3/Q3	Q3/Q4
Fertile	5	17
Sterile	11	0
Rec 2
	Rec2/Q3/Q4	Q3/Q4
Fertile	35	38
Sterile	7	0
Rec 3
	Rec3/Q3/Q4	Q3/Q4
Fertile	46	49
Sterile	5	0
Rec 4
	Rec4/Q3/Q4
Fertile	43
Sterile	0
Position	F primer	R primer
26.68	GAAACAAGGCAGAATCCCACACAAAC	TTTTGTTTGCCAAATATGCTCGGCG
27.52	acgaagcggaaaagcagaatgc	ggtccgtttagttttccacaatctctcc
27.79	GTAGCAGGGTGTAGGGCTACAATTTATAC	CAAAAGGTGTACATGCGAAACGTACTG
27.92	tttaaagcgataatcaaatgcagaacgcca	CCGCTCGAGTCCGGAAATATACAAAA
28.03	GGCATTTTCTGTGTGTCCAAGAGAG	GCAGAACTGAAAGCTTTCTCCCTC
28.13	GCTGCCGGGGATAATCAGTTTAGTATTTTG	TCGATGGTTTAGCGAACAATTTGCATG
28.24	GCCATTCCAGGGCTTATGTTTTGAG	CGGAAACGGAAATACGTAAGCAACTC
28.3	GGCTCTACCGTAGATGGAATATCTTTCC	CAACAAACAGAATTTCGGAGTCCACTC
28.33	ctgcctcaagtagttcccagagtc	ggcacttcattgtagacacaaaagcc
28.48	gaactggaaaattgcatggccacc	catgccacacagtgagtggc
28.53	GTCGACAGATAGCGCAAAAGTTTGGC	TCGATCCTTCTCCTGTTTCTTTTCCCC
